# Supplementary material for: Transcriptional Regulation of Siglec-15 by ETS-1 and ETS-2 in Hepatocellular Carcinoma Cells
Source: Int J Mol Sci. 2023 Jan 2;24(1):792. doi: 10.3390/ijms24010792 (PMC9821606; doi:10.3390/ijms24010792)
Supplement: Supplementary file 1 [file ijms-24-00792-s001.zip]

Archive with 1 entries (1 files):
- ijms-2020716-supplementary.pdf
